# Supplementary material for: Genome-Wide Identification and Expression Profiling of Velvet Complex Transcription Factors in Populus alba × Populus glandulosa
Source: Int J Mol Sci. 2024 Mar 31;25(7):3926. doi: 10.3390/ijms25073926 (PMC11011700; doi:10.3390/ijms25073926)
Supplement: Supplementary file 1 [file ijms-25-03926-s001.zip]

Archive with 4 entries (4 files):
- Supplementary Figures S1-S2.pdf
- Table S1.xlsx
- Table S2.xlsx
- Table S3.xlsx
