# Supplementary material for: Genome-Wide Identification and Expression Profiling of Velvet Complex Transcription Factors in Populus alba × Populus glandulosa
Source: Int J Mol Sci. 2024 Mar 31;25(7):3926. doi: 10.3390/ijms25073926 (PMC11011700; doi:10.3390/ijms25073926)
Supplement: Supplementary file 1 [file ijms-25-03926-s001.zip › Table S1.xlsx]

## Sheet: Sheet1
The VeA protein accession numbers in fungal and poplar
Species Name	Batabase	Accession	Website
Emericella nidulans	UniProt	C8VTV4	https://www.uniprot.org/
Aspergillus fumigatus	UniProt	E9RCK4
Emericella nidulans	UniProt	Q9UW88
Fusarium oxysporum f. sp. lycopersici	UniProt	A0A0D2Y4S0
Aspergillus flavus	UniProt	B8NIF0
Hapsidospora chrysogena	UniProt	A0A086T5L8
Aspergillus niger	UniProt	G3YHA8
Pyricularia oryzae	UniProt	G4N5X8
Dothistroma septosporum	UniProt	N1PZ58
Chaetomium globosum	UniProt	Q2GNT4
Aspergillus oryzae	UniProt	Q2UNT7
Aspergillus parasiticus	UniProt	Q69B22
Populus alba	NCBI	TKR79117.1	https://www.ncbi.nlm.nih.gov/
Populus alba × Populus glandulosa	figshare	Pag_A_036054-RA	https://doi.org/10.6084/m9.figshare.12369209
