# Supplementary material for: Genome-Wide Identification and Expression Profiling of Velvet Complex Transcription Factors in Populus alba × Populus glandulosa
Source: Int J Mol Sci. 2024 Mar 31;25(7):3926. doi: 10.3390/ijms25073926 (PMC11011700; doi:10.3390/ijms25073926)
Supplement: Supplementary file 1 [file ijms-25-03926-s001.zip › Table S2.xlsx]

## Sheet: Sheet1
Contigs Location information
Gene ID	Gene Name	scaffold
Pag_A_035064-RA	PagVeA1	A_tig00001560
Pag_A_035083-RA	PagVeA2	A_tig00001560
Pag_A_036054-RA	PagVeA3	A_tig00001605
Pag_A_036057-RA	PagVeA4	A_tig00001605
Pag_A_036864-RA	PagVeA5	A_tig00001646
Pag_A_036382-RA	PagVeA6	A_tig00001734
Pag_A_036429-RA	PagVeA7	A_tig00001758
Pag_A_036525-RA	PagVeA8	A_tig00001768
Pag_A_036646-RA	PagVeA9	A_tig00001815
Pag_A_037045-RA	PagVeA10	A_tig00001891
Pag_A_037007-RA	PagVeA11	A_tig00002344
Pag_A_037060-RA	PagVeA12	A_tig00002397
Pag_A_036660-RA	PagVeA13	A_tig00002614
Pag_A_036891-RA	PagVeA14	A_tig00003392
Pag_A_037543-RA	PagVeA15	A_tig00040223
Pag_A_037547-RA	PagVeA16	A_tig00040223
Pag_A_037637-RA	PagVeA17	A_tig00040226
Pag_A_037878-RA	PagVeA18	A_tig00040233
Pag_A_037208-RA	PagVeA19	A_tig00040234
Pag_A_037554-RA	PagVeA20	A_tig00040235
