# Supplementary material for: Genome-Wide Identification and Expression Profiling of Velvet Complex Transcription Factors in Populus alba × Populus glandulosa
Source: Int J Mol Sci. 2024 Mar 31;25(7):3926. doi: 10.3390/ijms25073926 (PMC11011700; doi:10.3390/ijms25073926)
Supplement: Supplementary file 1 [file ijms-25-03926-s001.zip › Table S3.xlsx]

## Sheet: Sheet1
Primer name	Primer sequences	Function
PagMYB128-CDS-F	ATGGGTCACCATTCTTGCTGC	PagMYB128 T vector construction
PagMYB128-CDS-R	AAAGCCTGAAGTCCTGGACC
PagMYB128-Flag-F	GTACCCGGGTACTCGAGCTCATGGGTCACCATTCTTGCTGC	PagMYB128 pBI121-2×35S-3×FLAG vector construction
PagMYB128-Flag-R	GATCGGGGAAATTCGAGCTCAAAGCCTGAAGTCCTGGACC
PagVeA3-Promoter-F	CTAAGCAAGCGGAATACAC	PagVeA3 promoter T vector construction
PagVeA3-Promoter-R	CGGCGTCGGGGATCGT
PagMYB128-62SK-F	CGCTCTAGAACTAGTGGATCCATGGGTCACCATTCTTGCTGC	PagMYB128 pGreen-62SK LUC vector construction
PagMYB128-62SK-R	TCAGCGTACCGAATTGGTACCAAAGCCTGAAGTCCTGGACC
PagVeA3-LUC-F	GGTACCGGGCCCCCCCTCGAGCTAAGCAAGCGGAATACAC	PagVeA3 pGreen-0800 LUC vector construction
PagVeA3-LUC-R	GGCGGCCGCTCTAGAACTAGTCGGCGTCGGGGATCGT
PagMYB128-pGAD-F	TGGCCATTATGGCCCGGGATGGGTCACCATTCTTGCTGC	PagMYB128 pGADT7-Rec2 vector construction
PagMYB128-pGAD-R	GACATGTTTTTTCCCGGGAAAGCCTGAAGTCCTGGACC
PagVeA3-pHIS-F	GACTCACTATAGGGCGAATTCCTAAGCAAGCGGAATACAC	PagVeA3 pHIS2 vector construction
PagVeA3-pHIS-R	GATTCGCGAACGCGTGAGCTCCGGCGTCGGGGATCGT
VeA1-RT-qPCRF	AGTCCCATTTGTCTGCCTTG	RT-qPCR
VeA1-RT-qPCRR	ATGCGAGTCTTTGAGCTGG
VeA2-RT-qPCRF	GAACCCTAATTCTCCGTCACC
VeA2-RT-qPCRR	GCTCGATAAGAACGACTTCCTC
VeA3-RT-qPCRF	ACACGGACAGCCCAATTAC
VeA3-RT-qPCRR	CTTGTCCCTTCGAGATCCTTTC
VeA4-RT-qPCRF	TTGGGCTGAGAGTGATGGG
VeA4-RT-qPCRR	GTGTTTCCATTTGCCCTCGT
VeA5-RT-qPCRF	GGAGAGGGACAGCTTCACAT
VeA5-RT-qPCRR	GTGTTTCCATTTGCCCTCGT
VeA6-RT-qPCRF	TCGCAATCCCCAAGCTC
VeA6-RT-qPCRR	GATTCCCTCGTGCCAAGG
VeA7-RT-qPCRF	AGAGGGACAGCTTCACATTCA
VeA7-RT-qPCRR	GGGATTGTTGTCGCGTGTAC
VeA8-RT-qPCRF	GGAGAGGGACAGCTTCACAT
VeA8-RT-qPCRR	GTAATTGGGCTGTCCGTGT
VeA9-RT-qPCRF	TGGCAAATCAGAGGACGGT
VeA9-RT-qPCRR	GCCATCGATGACCCGTTTTC
VeA10-RT-qPCRF	AACACCCGAGAGAGATC
VeA10-RT-qPCRR	CCCCGAATGATTGTCCCTGT
VeA11-RT-qPCRF	GGAAAACGGGTCATCGATGG
VeA11-RT-qPCRR	GTAGTGTCTACCCCTGCCAG
VeA12-RT-qPCRF	GGAAACACCCGAGAGAGATC
VeA12-RT-qPCRR	CCCCGAATGATTGTCCCTGT
VeA13-RT-qPCRF	CTGGGGCTGAGAGTGATGG
VeA13-RT-qPCRR	GTGTTTCCATTTGCCCTCGT
VeA14-RT-qPCRF	CAAATCAGAGGACGGTGGC
VeA14-RT-qPCRR	CCATCGATGACCCGTTTTCC
VeA15-RT-qPCRF	TGTTTGCTCGGTGATTCAGC
VeA15-RT-qPCRR	ACAAACCAGAGCAAGACAGC
VeA16-RT-qPCRF	CCTCCAGCTGCACAAATCC
VeA16-RT-qPCRR	TCGGAGAAGTCGGCAGAATC
VeA17-RT-qPCRF	GTTACTTCGGGCCATGAG
VeA17-RT-qPCRR	TAGTGTCTACCCCTGCCAGAG
VeA18-RT-qPCRF	TACAGCTCTCCTCGCAATCC
VeA18-RT-qPCRR	GAATCCCTGCCCGTCACC
VeA19-RT-qPCRF	GAGATTCCGCTCGACTGGA
VeA19-RT-qPCRR	GGGATTGTTGTCGCGTGTAC
VeA20-RT-qPCRF	CCTCGCAATCCCCAAGCT
VeA20-RT-qPCRR	CTTGGCGCTACGTAACGG
PP2A-F	ACAGTTCAACCACACTAATGGGCTC
PP2A-R	TTTGGCGCACTGAACACTGTAACCAC
VeA3-P1-F	CAGAAATTTGAATGATGCGTCG	ChIP-qPCR
VeA3-P1-R	CAAGGAATGCTACCTGGTTG
VeA3-P2-F	TGCTACGGTCTTCAAGTCTG
VeA3-P2-R	GTTAGGGATAGCTTAGTG
